# Supplementary material for: Functional Morphology of the Thorax of the Click Beetle Campsosternus auratus (Coleoptera, Elateridae), with an Emphasis on Its Jumping Mechanism
Source: Insects. 2022 Feb 28;13(3):248. doi: 10.3390/insects13030248 (PMC8955093; doi:10.3390/insects13030248)
Supplement: Supplementary file 1 [file insects-13-00248-s001.zip]

Archive with 3 entries (3 files):
- Supplementary file S1.  Specimen information.pdf
- Supplementary file S2. Simplified 3D models of the exoskeleton and thoracic muscles of Campsosternus auratus.pdf
- Supplementary video S3. High-speed filming of the jump of Campsosternus auratus.mp4
